# Supplementary material for: Association of miR-196a2 and miR-27a polymorphisms with gestational diabetes mellitus susceptibility in a Chinese population
Source: Front Endocrinol (Lausanne). 2023 Apr 4;14:1127336. doi: 10.3389/fendo.2023.1127336 (PMC10127250; doi:10.3389/fendo.2023.1127336)
Supplement: Supplementary file 1 [file DataSheet_1.zip › Table (1).XLSX]

## Sheet: Sheet1
Supplementary Table 1. The associations between rs895819 in miR‑27a and GDM risk in age stratified subjects
rs895819	Cases (freq)	Controls (freq)	Crude OR(95 % CI）	Crude P	Adjusted oR(95 % CI）	Adjusted P
	（n＝500）	（n＝502）
Age (years) ＜30	Cases (freq)	Controls (freq)
	（n＝192）	（n＝304）
Codominant model
TT	92 (0.479)	177 (0.582)	1(ref)		1(ref)
TC	85 (0.443)	108 (0.355)	1.514 (1.036-2.214)	0.032	1.401 (0.945-2.077)	0.094
CC	15 (0.078)	19 (0.063)	1.519 (0.738-3.128)	0.257	1.520 (0.719-3.211)	0.273
Aelle model
T	269 (0.701)	462 (0.760)	1(ref)		1(ref)
C	115 (0.299)	146 (0.240)	1.353 (1.015-1.802)	0.039	1.305 (0.969-1.758)	0.079
Dominant Model
TT	92 (0.479)	177 (0.582)	1(ref)		1(ref)
CC+TC	100 (0.521)	127 (0.418)	1.515 (1.053-2.179)	0.025	1.418 (1.059-1.245)	0.07
Recessive Model
TC+TT	177(0.922)	285 (0.937)	1(ref)		1(ref)
CC	15 (0.078)	19 (0.063)	1.271 (0.630-2.566)	0.503	1.310 (0.633-2.710)	0.467
Age (years) ≥30	Cases (freq)	Controls (freq)
	（n＝308）	（n＝198）
Codominant model
TT	160 (0.519)	108 (0.545)	1(ref)		1(ref)
TC	119 (0.386)	78 (0.394)	1.030 (0.707-1.499)	0.878	1.067 (0.727-1.567)	0.74
CC	29 (0.095)	12 (0.061)	1.631 (0.797-3.337)	0.18	1.651 (0.794-3.432)	0.179
Aelle model
T	439 (0.713)	294 (0.742)	1(ref)		1(ref)
C	177 (0.287)	102 (0.258)	1.162 (0.874-1.545)	0.301	1.185 (0.885-1.586)	0.254
Dominant Model
TT	160 (0.519)	108 (0.545)	1(ref)		1(ref)
CC+TC	148 (0.481)	114 (0.455)	0.949 (0.794-1.135)	0.568	1.145 (0.794-1.651)	0.468
Recessive Model
TC+TT	279 (0.905)	186 (0.939)	1(ref)		1(ref)
CC	29 (0.095)	12 (0.061)	1.611 (0.802-3.237)	0.18	1.606 (0.787-3.278)	0.193
Adjusted P value calculated by logistic regression with adjustment for age, pre-BMI, DBP and SBP in subjects aged ＜ 30 years . Adjusted P value calculated by logistic regression with adjustment for age, pre-BMI and SBP in subjects aged ≥ 30 years .
