# Supplementary material for: Association of miR-196a2 and miR-27a polymorphisms with gestational diabetes mellitus susceptibility in a Chinese population
Source: Front Endocrinol (Lausanne). 2023 Apr 4;14:1127336. doi: 10.3389/fendo.2023.1127336 (PMC10127250; doi:10.3389/fendo.2023.1127336)
Supplement: Supplementary file 1 [file DataSheet_1.zip › Table (2).XLSX]

## Sheet: Sheet1
Supplementary Table 2. The associations between rs11614913 in miR‑196a2 and GDM risk in age stratified subjects
rs11614913	Cases (freq)	Controls (freq)	Crude OR (95 % CI）	Crude P	Adjusted o (95 % CI）	Adjusted P
	（n＝500）	（n＝502）
Age (years) ＜30	Cases (freq)	Controls (freq)
	（n＝192）	（n＝304）
Codominant model
TT	58 (0.302)	91 (0.299)	1(ref)		1(ref)
TC	90 (0.469)	146 (0.480)	0.967 (0.635-1.474)	0.877	0.911 (0.588-1.412)	0.678
CC	44 (0.229)	67 (0.221)	1.030 (0.623-1.704)	0.907	0.968 (0.570-1.642)	0.904
Aelle model
T	206 (0.648)	328 (0.539)	1(ref)		1(ref)
C	178 (0.352)	280 (0.461)	1.012 (0.783-1.308)	0.926	0.978 (0.749-1.276)	0.869
Dominant Model
TT	58 (0.302)	91 (0.299)	1(ref)		1(ref)
CC+TC	134 (0.698)	213 (0.701)	0.987 (0.666-1.464)	0.948	0.929 (0.616-1.400)	0.724
Recessive Model
TC+TT	148 (0.771)	237 (0.779)	1(ref)		1(ref)
CC	44 (0.229)	67 (0.221)	1.052 (0.683-1.620)	0.819	1.025 (0.651-1.615)	0.914
Age (years) ≥30	Cases (freq)	Controls (freq)
	（n＝308）	（n＝198）
Codominant model
TT	84 (0.273)	57 (0.288)	1(ref)		1(ref)
TC	164 (0.532)	99 (0.500)	1.006 (0.678-1.494)	0.975	1.030 (0.684-1.552)	0.886
CC	60 (0.195)	42 (0.212)	1.034 (0.646-1.655)	0.89	1.014 (0.618-1.663)	0.956
Aelle model
T	332 (0.539)	213(0.538)	1(ref)		1(ref)
C	284 (0.461)	183(0.462)	0.996 (0.773-1.283)	0.973	0.965 (0.745-1.251)	0.788
Dominant Model
TT	84 (0.273)	57 (0.288)	1(ref)		1(ref)
CC+TC	224 (0.727)	141 (0.712)	1.015 (0.702-1.467)	0.936	1.025 (0.698-1.505)	0.899
Recessive Model
TC+TT	248 (0.805)	156 (0.788)	1(ref)		1(ref)
CC	60 (0.195)	42 (0.212)	1.030 (0.686-1.545)	0.887	0.996 (0.650-1.524)	0.984
Adjusted P value calculated by logistic regression with adjustment for age, pre-BMI, DBP and SBP in subjects aged ＜ 30 years, adjustment for age, pre-BMI and SBP in subjects aged ≥ 30 years .
