# Supplementary material for: Association of miR-196a2 and miR-27a polymorphisms with gestational diabetes mellitus susceptibility in a Chinese population
Source: Front Endocrinol (Lausanne). 2023 Apr 4;14:1127336. doi: 10.3389/fendo.2023.1127336 (PMC10127250; doi:10.3389/fendo.2023.1127336)
Supplement: Supplementary file 1 [file DataSheet_1.zip › Table (3).XLSX]

## Sheet: Sheet1
Supplementary Table 3. The associations between rs895819 in miR‑27a and GDM risk in Pre-BMI stratified subjects
rs895819	Cases (freq)	Controls (freq)	Crude OR(95 % CI）	Crude P	Adjusted oR(95 % CI）	Adjusted P
	（n＝500）	（n＝502）
Pre-BMI (Kg/m2) ＜18.5	Cases (freq)	Controls (freq)
Codominant model	(n=67)	(n=95)
TT	31 (0.463)	52 (0.547)	1(ref)		1(ref)
TC	28 (0.418)	38 (0.400)	1.236 (0.639-2.392)	0.529	1.137 (0.576-2.246)	0.711
CC	8 (0.119)	5 (0.053)	2.684 (0.806-8.934)	0.108	2.858 (0.840-9.724)	0.093
Aelle model
T	90 (0.672)	142(0.747)	1(ref)		1(ref)
C	44 (0.328)	48(0.253)	1.446 (0.889-2.354)	0.137	1.491 (0.900-2.469)	0.121
Dominant Model
TT	31 (0.463)	52 (0.547)	1(ref)		1(ref)
CC+TC	36 (0.537)	43 (0.453)	1.404 (0.750-2.630)	0.289	1.329 (0.698-2.531)	0.386
Recessive Model
TC+TT	59 (0.881)	90 (0.947)	1(ref)		1(ref)
CC	8 (0.119)	5 (0.053)	2.441 (0.762-7.821)	0.133	2.700 (0.824-8.844)	0.101
18.5≤Pre-BMI (Kg/m2) ＜24	Cases (freq)	Controls (freq)
Codominant model	(n=336)	(n=365)
TT	167 (0.497)	214 (0.586)	1(ref)		1(ref)
TC	140 (0.417)	128 (0.351)	1.402 (1.024-1.918)	0.035	1.364 (0.983-1.892)	0.063
CC	29 (0.086)	23 (0.063)	1.616 (0.902-2.896)	0.107	1.368 (0.743-2.519)	0.315
Aelle model
T	474 (0.705)	556 (0.762)	1(ref)		1(ref)
C	198 (0.295)	174(0.238)	1.335 (1.052-1.693)	0.017	1.256 (0.980-1.610)	0.072
Dominant Model
TT	167 (0.497)	214 (0.586)	1(ref)		1(ref)
CC+TC	169 (0.503)	151 (0.414)	1.434 (1.064-1.933)	0.018	1.365 (0.999-1.865)	0.051
Recessive Model
TC+TT	307 (0.914)	342 (0.937)	1(ref)		1(ref)
CC	29 (0.086)	23 (0.063)	1.405 (0.796-2.480)	0.241	1.197 (0.661-2.167)	0.554
Pre-BMI (Kg/m2) ≥24	Cases (freq)	Controls (freq)
Codominant model	(n=97)	(n=42)
TT	54 (0.557)	19 (0.452)	1(ref)		1(ref)
TC	36 (0.371)	20 (0.476)	0.633 (0.297-1.349)	0.237	0.674 (0.305-1.490)	0.33
CC	7 (0.072)	3 (0.072)	0.821 (0.193-3.500)	0.79	0.954 (0.199-4.566)	0.953
Aelle model
T	144 (0.742)	58 (0.690)	1(ref)		1(ref)
C	50 (0.258)	26 (0.310)	0.775 (0.441-1.361)	0.374	0.834 (0.459-1.515)	0.551
Dominant Model
TT	54 (0.557)	19 (0.452)	1(ref)		1(ref)
CC+TC	43(0.443)	23(0.548)	0.658 (0.318-1.362)	0.259	0.706 (0.328-1.521)	0.374
Recessive Model
TC+TT	90 (0.928)	39 (0.928)	1(ref)		1(ref)
CC	7 (0.072)	3 (0.072)	1.011 (0.248-4.116)	0.988	1.161 (0.255-5.287)	0.847
Adjusted P value calculated by logistic regression with adjustment for age in subjects Pre-BMI ＜ 18.5, adjustment for age, pre-BMI, DBP and SBP, parity in subjects 18.5≤Pre-BMI＜24, adjustment for age and SBP in subjects Pre-BMI ≥24 .
