# Supplementary material for: Association of miR-196a2 and miR-27a polymorphisms with gestational diabetes mellitus susceptibility in a Chinese population
Source: Front Endocrinol (Lausanne). 2023 Apr 4;14:1127336. doi: 10.3389/fendo.2023.1127336 (PMC10127250; doi:10.3389/fendo.2023.1127336)
Supplement: Supplementary file 1 [file DataSheet_1.zip › Table (4).XLSX]

## Sheet: Sheet1
Supplementary Table 4. The associations between rs11614913 in miR‑196a2 and GDM risk in Pre-BMI stratified subjects
rs11614913	Cases (freq)	Controls (freq)	Crude OR(95 % CI）	Crude P	Adjusted oR(95 % CI）	Adjusted P
	（n＝500）	（n＝502）
Pre-BMI (Kg/m2) ＜18.5	Cases (freq)	Controls (freq)
Codominant model	(n=67)	(n=95)
TT	19 (0.284)	33 (0.347)	1(ref)		1(ref)
TC	29 (0.434)	46 (0.484)	1.095 (0.527-2.275)	0.808	0.930 (0.435-1.988)	0.851
CC	19 (0.284)	16 (0.169)	2.062 (0.862-4.934)	0.104	1.895 (0.774-4.641)	0.162
Aelle model
T	67 (0.500)	112 (0.589)	1(ref)		1(ref)
C	67 (0.500)	78 (0.411)	1.436 (0.920-2.241)	0.111	1.378 (0.869-2.185)	0.173
Dominant Model
TT	19 (0.284)	33 (0.347)	1(ref)		1(ref)
CC+TC	48 (0.716)	62 (0.653)	1.345 (0.682-2.651)	0.392	1.177 (0.583-2.376)	0.649
Recessive Model
TC+TT	48 (0.716)	79 (0.831)	1(ref)		1(ref)
CC	19 (0.284)	16 (0.169)	1.954 (0.918-4.161)	0.082	1.979 (0.913-4.288)	0.084
18.5≤Pre-BMI (Kg/m2) ＜24	Cases (freq)	Controls (freq)
Codominant model	(n=336)	(n=365)
TT	92 (0.274)	105 (0.288)	1(ref)		1(ref)
TC	179 (0.533)	180 (0.493)	1.135 (0.801-1.607)	0.467	1.092 (0.759-1.571)	0.636
CC	65 (0.193)	80 (0.219)	0.927 (0.603-1.426)	0.731	0.881 (0.560-1.388)	0.586
Aelle model
T	363 (0.540)	390 (0.534)	1(ref)		1(ref)
C	309 (0.460)	340 (0.466)	0.976 (0.791-1.205)	0.824	0.953 (0.765-1.188)	0.67
Dominant Model
TT	92 (0.274)	105 (0.288)	1(ref)		1(ref)
CC+TC	244 (0.726)	260 (0.712)	1.071 (0.770-1.490)	0.683	1.028 (0.728-1.452)	0.874
Recessive Model
TC+TT	271(0.807)	285(0.781)	1(ref)		1(ref)
CC	65 (0.193)	80 (0.219)	0.854 (0.592-1.233)	0.401	0.833 (0.565-1.228)	0.355
Pre-BMI (Kg/m2) ≥24	Cases (freq)	Controls (freq)
Codominant model	(n=97)	(n=42)
TT	31 (0.326)	10 (0.238)	1(ref)		1(ref)
TC	46 (0.484)	19 (0.452)	0.781 (0.320-1.904)	0.587	0.807 (0.315-2.064)	0.654
CC	20 (0.210)	13 (0.310)	0.496 (0.183-1.346)	0.169	0.493 (0.174-1.396)	0.183
Aelle model
T	108 (0.557)	39 (0.464)	1(ref)		1(ref)
C	86 (0.443)	45 (0.536)	0.690 (0.413-1.154)	0.157	0.688 (0.402-1.178)	0.173
Dominant Model
TT	31 (0.326)	10 (0.238)	1(ref)		1(ref)
CC+TC	66 (0.674)	32 (0.762)	0.665 (0.291-1.523)	0.335	0.674 (0.282-1.606)	0.373
Recessive Model
TC+TT	77 (0.790)	29 (0.690)	1(ref)		1(ref)
CC	20 (0.210)	13 (0.310)	0.579 (0.256-1.314)	0.191	0.563 (0.239-1.325)	0.188
Adjusted P value calculated by logistic regression with adjustment for age in subjects Pre-BMI ＜ 18.5, adjustment for age, pre-BMI, DBP and SBP, parity in subjects 18.5≤Pre-BMI＜24, adjustment for age and SBP in subjects Pre-BMI ≥24 .
