# Supplementary material for: Association of miR-196a2 and miR-27a polymorphisms with gestational diabetes mellitus susceptibility in a Chinese population
Source: Front Endocrinol (Lausanne). 2023 Apr 4;14:1127336. doi: 10.3389/fendo.2023.1127336 (PMC10127250; doi:10.3389/fendo.2023.1127336)
Supplement: Supplementary file 1 [file DataSheet_1.zip › Table (5).XLSX]

## Sheet: Sheet1
Supplementary Table 5. The associations between combined genotype/aelle and GDM risk in age stratified subjects
Age (years) ＜30
Genotype combination		Cases (freq)	Controls (freq)	Crude OR(95 % CI）	Crude P	Adjusted OR(95 % CI）	Adjusted P
rs11614913	rs895819	(n=192)	(n=304)
TT	TT	28 (0.146)	55 (0.181)	1(ref)		1(ref)
	TC	25 (0.130)	33(0.109)	1.488 (0.746-2.269)	0.259	1.423 (0.693-2.922)	0.336
	CC	5 (0.026)	3 (0.010)	3.274 (0.729-14.701)	0.122	3.865 (0.827-18.06)	0.086
TC	TT	44 (0.229)	82 (0.270)	1.054 (0.588-1.890)	0.86	0.973 (0.529-1.788)	0.93
	TC	39 (0.203)	49 (0.161)	1.563 (0.841-2.905)	0.158	1.523 (0.799-2.904)	0.202
	CC	7 (0.036)	15(0.049)	0.917 (0.335-2.507)	0.865	0.827 (0.291-2.352)	0.722
CC	TT	20 (0.104)	40(0.132)	0.982 (0.486-1.985)	0.96	1.093 (0.523-2.283)	0.813
	TC	21 (0.109)	26(0.086)	1.587 (0.762-3.303)	0.217	1.176 (0.542-2.552)	0.682
	CC	3 (0.016)	1(0.003)	5.893 (0.586-59.276)	0.132	7.135 (0.586-86.837)	0.123
Aelle combination		Cases (freq)	Controls (freq)	Crude OR(95 % CI）	Crude P	Adjusted OR(95 % CI）	Adjusted P
rs11614913	rs895819	(2n=384)	(2n=608)
T	T	125 (0.326)	225 (0.370)	1(ref)		1(ref)
	C	81 (0.211)	103 (0.169)	1.416 (0.984-2.037)	0.061	1.434 (0.984-2.089)	0.061
C	T	144 (0.375)	237 (0.390)	1.094 (0.809-1.478)	0.56	1.094 (0.800-1.495)	0.574
	C	34 (0.089)	43 (0.071)	1.423 (0.863-2.347)	0.167	1.209 (0.714-2.044)	0.48
Age (years) ≥30
Genotype combination		Cases (freq)	Controls (freq)	Crude OR(95 % CI）	Crude P	Adjusted OR(95 % CI）	Adjusted P
rs11614913	rs895819	(n=318)	(n=198)
TT	TT	37 (0.116)	30 (0.152)	1(ref)		1(ref)
	TC	38 (0.119)	25 (0.126)	1.375 (0.726-2.605)	0.328	1.342 (0.689-2.615)	0.388
	CC	9 (0.028)	2 (0.010)	2.235 (0.561-8.902)	0.254	2.494 (0.596-10.434)	0.211
TC	TT	92 (0.289)	57 (0.288)	1.056 (0.611-1.825)	0.844	1.061 (0.601-1.875)	0.838
	TC	58 (0.182)	36 (0.182)	1.513 (0.842-2.717)	0.166	1.588 (0.864-2.921)	0.137
	CC	14 (0.044)	6 (0.030)	0.954 (0.366-2.485)	0.922	0.973 (0.362-2.610)	0.956
CC	TT	31 (0.097)	21 (0.106)	0.998 (0.518-1.924)	0.995	1.140 (0.537-2.269)	0.709
	TC	23 (0.072)	17 (0.086)	1.356 (0.674-2.729)	0.393	1.112 (0.534-2.317)	0.776
	CC	6 (0.019)	4 (0.020)	4.470 (0.821-24.327)	0.083	4.022 (0.632-25.605)	0.141
Aelle combination		Cases (freq)	Controls (freq)	Crude OR(95 % CI）	Crude P	Adjusted OR(95 % CI）	Adjusted P
rs11614913	rs895819	(2n=616)	(2n=396)
T	T	204 (0.331)	142 (0.359)	1(ref)		1(ref)
	C	128 (0.208)	71 (0.179)	1.255 (0.875-1.800)	0.217	1.316 (0.910-1.904)	0.144
C	T	235 (0.381)	152 (0.384)	1.076 (0.801-1.447)	0.627	1.073 (0.792-1.452)	0.649
	C	49 (0.080)	31 (0.078)	1.100 (0.669-1.811)	0.707	1.032 (0.619-1.722)	0.904
Adjusted P value calculated by logistic regression with adjustment for age, pre-BMI, DBP and SBP in subjects aged ＜ 30 years . Adjusted P value calculated by logistic regression with adjustment for age, pre-BMI and SBP in subjects aged ≥ 30 years .
