# Supplementary material for: Association of miR-196a2 and miR-27a polymorphisms with gestational diabetes mellitus susceptibility in a Chinese population
Source: Front Endocrinol (Lausanne). 2023 Apr 4;14:1127336. doi: 10.3389/fendo.2023.1127336 (PMC10127250; doi:10.3389/fendo.2023.1127336)
Supplement: Supplementary file 1 [file DataSheet_1.zip › Table (6).XLSX]

## Sheet: Sheet1
Supplementary Table 6. The associations between combined genotype/aelle and GDM risk in Pre-BMI stratified subjects
Pre-BMI (Kg/m2) ＜18.5
Genotype combination		Cases (freq)	Controls (freq)	Crude OR(95 % CI）	Crude P	Adjusted OR(95 % CI）	Adjusted P
rs11614913	rs895819	(n=67)	(n=95)
TT	TT	5 (0.075)	16 (0.168)	1(ref)		1(ref)
	TC	9 (0.134)	15(0.158)	1.920 (0.523-7.049)	0.326	1.500 (0.387-5.815)	0.557
	CC	5 (0.075)	2 (0.021)	8.000 (1.170-54.724)	0.034	6.558 (0.917-46.907)	0.061
TC	TT	14 (0.209)	26 (0.274)	1.723 (0.521-5.698)	0.373	1.240 (0.352-4.363)	0.738
	TC	14 (0.209)	18 (0.189)	2.489 (0.732-8.457)	0.144	1.904 (0.529-6.844)	0.324
	CC	1 (0.015)	2(0.021)	1.600 (0.119-21.586)	0.723	1.395 (0.101-19.175)	0.803
CC	TT	12 (0.179)	10(0.105)	3.840 (1.037-14.213)	0.044	3.252 (0.839-12.608)	0.088
	TC	5 (0.075)	5(0.053)	3.200 (0.649-15.775)	0.153	2.126 (0.404-11.189)	0.373
	CC	2 (0.030)	1(0.011)	6.400 (0.474-86.343)	0.162	6.732 (0.470-96.400)	0.16
Aelle combination		Cases (freq)	Controls (freq)	Crude OR(95 % CI）	Crude P	Adjusted OR(95 % CI）	Adjusted P
rs11614913	rs895819	(2n=134)	(2n=190)
T	T	33 (0.246)	73 (0.384)	1(ref)		1(ref)
	C	34 (0.254)	39 (0.205)	1.929 (1.041-3.574)	0.037	1.866 (0.983-3.545)	0.057
C	T	57 (0.425)	69 (0.363)	1.827 (1.064-3.137)	0.029	1.703 (0.969-2.992)	0.064
	C	10 (0.075)	9 (0.047)	2.458 (0.913-6.615)	0.075	2.793 (0.990-7.881)	0.052
18.5≤Pre-BMI (Kg/m2) ＜24
Genotype combination		Cases (freq)	Controls (freq)	Crude OR(95 % CI）	Crude P	Adjusted OR(95 % CI）	Adjusted P
rs11614913	rs895819	(n=336)	(n=365)
TT	TT	43 (0.128)	63 (0.173)	1(ref)		1(ref)
	TC	42 (0.125)	39 (0.107)	1.578 (0.880-2.827)	0.125	1.532 (0.837-2.803)	0.167
	CC	7 (0.021)	3 (0.008)	3.419 (0.837-13.96)	0.087	2.702 (0.628-11.63)	0.182
TC	TT	93 (0.277)	105 (0.288)	1.278 (0.805-2.092)	0.285	1.216 (0.739-2.000)	0.442
	TC	70 (0.208)	58 (0.159)	1.768 (1.050-2.977)	0.032	1.685 (0.978-2.902)	0.06
	CC	16 (0.048)	17 (0.047)	1.379 (0.629-3.023)	0.422	1.296 (0.573-2.932)	0.534
CC	TT	31 (0.092)	46 (0.126)	0.987 (0.543-1.796)	0.967	1.014 (0.542-1.898)	0.965
	TC	28 (0.083)	31 (0.085)	1.323 (0.697-2.513)	0.392	1.186 (0.605-2.323)	0.619
	CC	6 (0.018)	3 (0.008)	2.930 (0.695-12.357)	0.143	1.536 (0.347-6.803)	0.572
Aelle combination		Cases (freq)	Controls (freq)	Crude OR(95 % CI）	Crude P	Adjusted OR(95 % CI）	Adjusted P
rs11614913	rs895819	(2n=672)	(2n=730)
T	T	221 (0.329)	270 (0.370)	1(ref)		1(ref)
	C	142 (0.211)	120 (0.164)	1.446 (1.070-1.954)	0.016	1.403 (1.026-1.921)	0.034
C	T	253 (0.376)	286 (0.392)	1.081 (0.846-1.381)	0.535	1.072 (0.829-1.385)	0.597
	C	56 (0.083)	54 (0.074)	1.267 (0.838-1.917)	0.263	1.088 (0.704-1.681)	0.705
Pre-BMI (Kg/m2) ≥24
Genotype combination		Cases (freq)	Controls (freq)	Crude OR(95 % CI）	Crude P	Adjusted OR(95 % CI）	Adjusted P
rs11614913	rs895819	(n=97)	(n=42)
TT	TT	17 (0.175)	6 (0.143)	1(ref)		1(ref)
	TC	12 (0.124)	4 (0.095)	1.059 (0.245-4.583)	0.939	0.895 (0.194-4.120)	0.886
	CC	2 (0.021)	0 (0.000)	-	0.999	-	0.999
TC	TT	29 (0.299)	8 (0.190)	1.279 (0.379-4.317)	0.691	1.210 (0.327-4.474)	0.775
	TC	13 (0.134)	9 (0.214)	0.510 (0.145-1.798)	0.295	0.529 (0.138-2.030)	0.354
	CC	4 (0.041)	2 (0.048)	0.706 (0.102-4.891)	0.724	0.816 (0.097-6.882)	0.852
CC	TT	8 (0.082)	5 (0.119)	0.565 (0.132-2.418)	0.441	0.479 (0.103-2.234)	0.349
	TC	11 (0.113)	7 (0.167)	0.555 (0.147-2.093)	0.384	0.601 (0.148-2.436)	0.476
	CC	1 (0.010)	1 (0.024)	0.353 (0.019-6.569)	0.485	0.236 (0.012-4.556)	0.339
Aelle combination		Cases (freq)	Controls (freq)	Crude OR(95 % CI）	Crude P	Adjusted OR(95 % CI）	Adjusted P
rs11614913	rs895819	(2n=194)	(2n=84)
T	T	75 (0.387)	24 (0.286)	1(ref)		1(ref)
	C	33 (0.170)	15 (0.179)	0.704 (0.328-1.511)	0.368	0.759 (0.341-1.691)	0.5
C	T	69 (0.356)	34 (0.405)	0.649 (0.351-1.203)	0.17	0.654 (0.343-1.244)	0.195
	C	17 (0.088)	11 (0.130)	0.495 (0.204-1.200)	0.12	0.536 (0.210-1.369)	0.192
Adjusted P value calculated by logistic regression with adjustment for age in subjects Pre-BMI ＜ 18.5, adjustment for age, pre-BMI, DBP and SBP, parity in subjects 18.5≤Pre-BMI＜24, adjustment for age and SBP in subjects Pre-BMI ≥24 .
